# Supplementary material for: SsPit2A/B Effectors from Sporisorium scitamineum Interact with the Sugarcane PLCP ScRD21A and Reduce ScRD21A-Associated Cysteine Protease Activity via a Conserved LXRR Motif
Source: Plants (Basel). 2026 May 5;15(9):1408. doi: 10.3390/plants15091408 (PMC13165106; doi:10.3390/plants15091408)
Supplement: Supplementary file 1 [file plants-15-01408-s001.zip]

Archive with 3 entries (2 files):
- Supplementary Materials/
- Supplementary Materials/Supplementary Figure.pdf
- Supplementary Materials/Supplementary Table .pdf
